# Supplementary material for: Characterization of antibiotic resistance genes and mobile genetic elements in Escherichia coli isolated from captive black bears
Source: Sci Rep. 2024 Feb 2;14:2745. doi: 10.1038/s41598-024-52622-2 (PMC10834548; doi:10.1038/s41598-024-52622-2)
Supplement: Supplementary file 1 — Supplementary Information 1. [file 41598_2024_52622_MOESM1_ESM.xlsx]

## Sheet: Sheet1
S1 Primers used in this study
Genes	Nucleotide Sequence (5′-3′)	Initial denaturation	Denaturation	Annealing	Extension	Final elongation	References
trbC	P1：CGGYATWCCGSCSACRCTGCG	94 °C for 5 min	94 °C for 50 s, 35cycles	65 °C for 30 s	72 °C for 1 min	72 °C for 5 min	1
	P2：GCCACCTGYSBGCAGTCMCC
tnpA/Tn21	P 1：ATGCCACGTCGTTCCATCCTGTCC	94 °C for 5 min	94 °C for 50 s, 35cycles	65 °C for 30 s	72 °C for 1 min	72 °C for 5 min	1
	P2：CGGGTCTGCTCCCGCTGGCC
tnsA	P l：GCAGCAGCCTTACAAGACGAG	94 °C for 5 min	94 °C for 50 s, 35cycles	62 °C for 30 s	72 °C for 1 min	72 °C for 5 min	1
	P2：GCCACATAGCGCAACTCCTCC
merA	P1：GACCAGCCGCAGTTCGTCTA	94 °C for 5 min	94 °C for 50 s, 35cycles	60 °C for 30 s	72 °C for 1 min	72 °C for 5 min	1
	P2：GCAGCASGAAAGCTGCTTCA
ISCR3/14	Pl：GGACTTCATTGCACGGATCGAAGC	94 °C for 5 min	94 °C for 50 s, 35cycles	65 °C for 30 s	72 °C for 1 min	72 °C for 5 min	1
	P2：TGCACGATGCCCAGCACCGGGCCA
IS1133	P1：AGTACAAAAGCTGTGAGATTTCAG	94 °C for 5 min	94 °C for 50 s, 35cycles	56 °C for 30 s	72 °C for 1 min	72 °C for 5 min	1
	P2：GATATTCATGAGCGCAATATTGGC
ISEcp1	P1：CTTCATTGGCATTGATAAGTTAG	94 °C for 5 min	94 °C for 50 s, 35cycles	55 °C for 30 s	72 °C for 1 min	72 °C for 5 min	1
	P2：TGTAGCATCGGTTTCCCAGTTTC
IS26	P1：ATGAAGCCATTCAAAGGCCGGCAT	94 °C for 5 min	94 °C for 50 s, 35cycles	62 °C for 30 s	72 °C for 1 min	72 °C for 5 min	1
	P2：TATGCAGCTTTGCTGTTACGACGG
ISaba1	P1：AATGATTGGTGACAATGAAG	94 °C for 5 min	94 °C for 50 s, 35cycles	55 °C for 30 s	72 °C for 1 min	72 °C for 5 min	1
	P2：ATGCAGCGCTTCTTTGCAGG
IS903	P1：GCAATACGCACGCTTTCAGGC	94 °C for 5 min	94 °C for 50 s, 35cycles	62 °C for 30 s	72 °C for 1 min	72 °C for 5 min	1
	P2：ACTGCACGGTTACGGTCTGCA
intI1	P1：CTGGATTTCGATCACGGCACG	94 °C for 5 min	94 °C for 50 s, 35cycles	56 °C for 30 s	72 °C for 1 min	72 °C for 5 min	1
	P2：ACATGCGTGTAAATCATCGTCG
intI2	P1：GTGCAACGCATTTTGCAGG	94 °C for 5 min	94 °C for 50 s, 35cycles	56 °C for 30 s	72 °C for 1 min	72 °C for 5 min	1
	P2：CAACGGAGTCATGCAGATG
intI3	P1：GCCTCCGGCAGCGACTTTCAG	94 °C for 5 min	94 °C for 50 s, 35cycles	72 °C for 30 s	72 °C for 1 min	72 °C for 5 min	1
	P2：GATGCTGCCCAGGGCGCTCG
ln1	P1：GTTTGATGTTATGGAGCAGCAACG	94 °C for 5 min	94 °C for 1 min, 35cycles	55 °C for 1 min	72 °C for 5 min	72 °C for 10min	1
	P2：GCAAAAAGGCAGCAATTATGAGCC
ln2	P1：GACGGCATGCACGATTTGTA	94 °C for 5 min	94 °C for 1 min, 35cycles	55 °C for 1 min	72 °C for 5 min	72 °C for 10min	1
	P2：GATGCCATCGCAAGTACGAG
1. Zhu Z, Pan S, Wei B, Liu H, Zhou Z, Huang X, Luo Y, Zhou L, Zhang S, Ma X, Cao S, Shen L, Wang Y, Fu H, Geng Y, He C, Xie Y, Peng G, Zhong Z. High prevalence of multi-drug resistances and diversity of mobile genetic elements in Escherichia coli isolates from captive giant pandas. Ecotoxicol Environ Saf. 2020 Jul 15;198:110681. doi: 10.1016/j.ecoenv.2020.110681. Epub 2020 Apr 29. PMID: 32361498.

## Sheet: Sheet2
S1 Primers used in this study
Genes	Nucleotide Sequence (5′-3′)	Initial denaturation	Denaturation	Annealing	Extension	Final elongation	References
trbC	P1：CGGYATWCCGSCSACRCTGCG	94 °C for 5 min	94 °C for 50 s, 35cycles	65 °C for 30 s	72 °C for 1 min	72 °C for 5 min	1
	P2：GCCACCTGYSBGCAGTCMCC
tnpA/Tn21	P 1：ATGCCACGTCGTTCCATCCTGTCC	94 °C for 5 min	94 °C for 50 s, 35cycles	65 °C for 30 s	72 °C for 1 min	72 °C for 5 min	1
	P2：CGGGTCTGCTCCCGCTGGCC
tnsA	P l：GCAGCAGCCTTACAAGACGAG	94 °C for 5 min	94 °C for 50 s, 35cycles	62 °C for 30 s	72 °C for 1 min	72 °C for 5 min	1
	P2：GCCACATAGCGCAACTCCTCC
merA	P1：GACCAGCCGCAGTTCGTCTA	94 °C for 5 min	94 °C for 50 s, 35cycles	60 °C for 30 s	72 °C for 1 min	72 °C for 5 min	1
	P2：GCAGCASGAAAGCTGCTTCA
ISCR3/14	Pl：GGACTTCATTGCACGGATCGAAGC	94 °C for 5 min	94 °C for 50 s, 35cycles	65 °C for 30 s	72 °C for 1 min	72 °C for 5 min	1
	P2：TGCACGATGCCCAGCACCGGGCCA
IS1133	P1：AGTACAAAAGCTGTGAGATTTCAG	94 °C for 5 min	94 °C for 50 s, 35cycles	56 °C for 30 s	72 °C for 1 min	72 °C for 5 min	1
	P2：GATATTCATGAGCGCAATATTGGC
ISEcp1	P1：CTTCATTGGCATTGATAAGTTAG	94 °C for 5 min	94 °C for 50 s, 35cycles	55 °C for 30 s	72 °C for 1 min	72 °C for 5 min	1
	P2：TGTAGCATCGGTTTCCCAGTTTC
IS26	P1：ATGAAGCCATTCAAAGGCCGGCAT	94 °C for 5 min	94 °C for 50 s, 35cycles	62 °C for 30 s	72 °C for 1 min	72 °C for 5 min	1
	P2：TATGCAGCTTTGCTGTTACGACGG
ISaba1	P1：AATGATTGGTGACAATGAAG	94 °C for 5 min	94 °C for 50 s, 35cycles	55 °C for 30 s	72 °C for 1 min	72 °C for 5 min	1
	P2：ATGCAGCGCTTCTTTGCAGG
IS903	P1：GCAATACGCACGCTTTCAGGC	94 °C for 5 min	94 °C for 50 s, 35cycles	62 °C for 30 s	72 °C for 1 min	72 °C for 5 min	1
	P2：ACTGCACGGTTACGGTCTGCA
intI1	P1：CTGGATTTCGATCACGGCACG	94 °C for 5 min	94 °C for 50 s, 35cycles	56 °C for 30 s	72 °C for 1 min	72 °C for 5 min	1
	P2：ACATGCGTGTAAATCATCGTCG
intI2	P1：GTGCAACGCATTTTGCAGG	94 °C for 5 min	94 °C for 50 s, 35cycles	56 °C for 30 s	72 °C for 1 min	72 °C for 5 min	1
	P2：CAACGGAGTCATGCAGATG
intI3	P1：GCCTCCGGCAGCGACTTTCAG	94 °C for 5 min	94 °C for 50 s, 35cycles	72 °C for 30 s	72 °C for 1 min	72 °C for 5 min	1
	P2：GATGCTGCCCAGGGCGCTCG
ln1	P1：GTTTGATGTTATGGAGCAGCAACG	94 °C for 5 min	94 °C for 1 min, 35cycles	55 °C for 1 min	72 °C for 5 min	72 °C for 10min	1
	P2：GCAAAAAGGCAGCAATTATGAGCC
ln2	P1：GACGGCATGCACGATTTGTA	94 °C for 5 min	94 °C for 1 min, 35cycles	55 °C for 1 min	72 °C for 5 min	72 °C for 10min	1
	P2：GATGCCATCGCAAGTACGAG
tetA	P1：GCTACATCCTGCTTGCCTTC	94 °C for 5 min	94 °C for 1 min, 30cycles	61 °C for 1 min	72 °C for 5 min	72 °C for 10min	2
	P2：CATAGATCGCCGTGAAGAGG
blaCTX-M	P1：AAAAATCACTGCGCCAGTTC	94 °C for 5 min	94 °C for 1 min, 30cycles	57 °C for 1 min	72 °C for 5 min	72 °C for 10min	2
	P2：AGCTTATTCATCGCCACGTT
sul1	P1：GTGACGGTGTTCCGCATTCT	94 °C for 5 min	94 °C for 1 min, 30cycles	50 °C for 1 min	72 °C for 5 min	72 °C for 10min	2
	P2：GGTAACATTTTCGGTTCCTG
flor	P1：GGCTTTCGTCATTGCGTCTC	94 °C for 5 min	94 °C for 1 min, 30cycles	61 °C for 1 min	72 °C for 5 min	72 °C for 10min	2
	P2：ATCGGTAGGATGAAGGTGAGA
qnrS	P1：GCAAGTTCATTGAACAGGGT	94 °C for 5 min	94 °C for 1 min, 30cycles	63 °C for 1 min	72 °C for 5 min	72 °C for 10min	2
	P2：TCTAAACCGTCGAGTTCGGCG
aphA3	P1：TGACTGGGCACAACAGACAA	94 °C for 5 min	94 °C for 1 min, 30cycles	56 °C for 1 min	72 °C for 5 min	72 °C for 10min	2
	P2：CGGCGATACCGTAAAGCAC
1. Zhu Z, Pan S, Wei B, Liu H, Zhou Z, Huang X, Luo Y, Zhou L, Zhang S, Ma X, Cao S, Shen L, Wang Y, Fu H, Geng Y, He C, Xie Y, Peng G, Zhong Z. High prevalence of multi-drug resistances and diversity of mobile genetic elements in Escherichia coli isolates from captive giant pandas. Ecotoxicol Environ Saf. 2020 Jul 15;198:110681. doi: 10.1016/j.ecoenv.2020.110681. Epub 2020 Apr 29. PMID: 32361498.
2.Zhu Z, Jiang S, Qi M, Liu H, Zhang S, Liu H, Zhou Z, Wang L, Wang C, Luo Y, Ren Z, Ma X, Cao S, Shen L, Wang Y, Fu H, Geng Y, He C, Gu X, Xie Y, Peng G, Zhong Z. Prevalence and characterization of antibiotic resistance genes and integrons in Escherichia coli isolates from captive non-human primates of 13 zoos in China. Sci Total Environ. 2021 Dec 1;798:149268. doi: 10.1016/j.scitotenv.2021.1492…
