# Supplementary material for: Characterization of antibiotic resistance genes and mobile genetic elements in Escherichia coli isolated from captive black bears
Source: Sci Rep. 2024 Feb 2;14:2745. doi: 10.1038/s41598-024-52622-2 (PMC10834548; doi:10.1038/s41598-024-52622-2)
Supplement: Supplementary file 2 — Supplementary Information 2. [file 41598_2024_52622_MOESM2_ESM.xlsx]

## Sheet: Sheet1
Table S2 Resistance profile, ARGs, MGEs in 142 E.coli isolates from the feces of black bear in Sichuan, China
Strains	Resistent profile	Resistance genes	Components of mobile genetic elements
DJY1	TE	tetA	IS26
DJY2	TE/C/CTX/ATM/SXT	tetA/flor/blaCTX-M/sul1	IS26+trbC+ISECP1
DJY3	TE	tetA	IS26+intI1
DJY4	TE	tetA	IS26
DJY5	TE/CTX/ATM	tetA	trbC
DJY6	TE/CTX	tetA	IS26+trbC
DJY7	TE	tetA/qnrS	IS26
DJY8	KZ/CXM/CTX/FEP/ATM/AMP	-	IS26
DJY9	ATM/AMP	-	IS26
DJY10	TE/C/CTX/ATM/AMP/CIP	tetA/flor/qnrS	IS26+intI1
DJY11	CTX/AMP/SXT	tetA/flor/qnrS	IS26
DJY12	TE/AMP/CIP/SXT	tetA/qnrS/sul1	IS26
DJY13	TE/C/SXT	tetA/flor	IS26+trbC+intI1
DJY14	TE/C/KZ/ATM/AMP/CIP/SXT	tetA/flor	IS26+intI1
DJY15	TE/CTX/CIP/SXT	tetA	IS26+intI1
DJY16	TE	tetA	IS26+trbC
DJY17	TE	tetA/blaCTX-M/sul1	IS26+intI1
DJY18	TE/ATM/AMP/SXT	tetA/qnrS	-
DJY19	C/AMP/CIP/SXT	tetA/flor/qnrS	IS26
DJY20	TE/C/CTX/AMP/SXT	tetA/flor/qnrS	IS26
DJY21	TE/SXT	tetA/flor/qnrS	IS26
DJY22	TE/AMP/CIP/SXT	tetA/flor	IS26+intI1
DJY23	TE/C/AMP/SXT	tetA/flor	IS26
DJY24	TE/AMP	tetA	IS26
DJY25	C/CTX/AMP/SXT	tetA/flor	IS26
DJY26	C/CTX/AMP/CIP/SXT	tetA/flor/qnrS	IS26
DJY27	C/AMP/SXT	tetA/flor/qnrS	IS26+trbC
DJY28	TE/C/AMP/SXT	tetA/flor/qnrS	IS26
DJY29	TE/C/AMP/SXT	tetA	IS26
DJY30	TE/C/CTX/AMP	tetA/flor/qnrS	IS26
DJY31	TE/CTX/AMP/SXT	tetA/qnrS/sul1	IS26
DJY32	TE/CTX/AMP/SXT	tetA/flor/qnrS	IS26
DJY33	CTX/ATM/AMP/SXT	tetA/flor/qnrS	IS26
DJY34	TE	tetA	IS26
DJY35	TE	tetA	IS26
DJY36	TE/CTX/ATM	tetA	-
DJY37	TE	tetA/flor	IS26+intI1
DJY38	TE/KZ/CXM/CTX/ATM/AMP/CIP	tetA/blaCTX-M/qnrS	IS26+ISECP1
DJY39	TE/KZ/CXM/CTX/ATM/AMP	tetA/blaCTX-M/qnrS	IS26
DJY40	TE/AMP/SXT	tetA/qnrS/sul1	IS26
DJY41	TE/CTX/ATM	-	-
DJY42	CTX/AMP	tetA	IS26
DJY43	TE/C/AMP/CIP/SXT	tetA/flor/sul1	IS26+merA+trbC+tnpA+IS903
DJY44	TE	tetA	-
DJY45	TE/CTX/AMP/CIP/SXT	tetA/flor/sul1	IS26+merA+tnpA+IS903+intI1
DJY46	TE/CTX	tetA	IS26+intI1
DJY47	TE	tetA	-
DJY48	TE/C	tetA/flor/qnrS	IS26+intI1
DJY49	TE/KZ/CXM/CTX/FEP/ATM/AMP/SXT	tetA/blaCTX-M/qnrS	IS26+tnpA+ISECP1+intI1
DJY50	TE/KZ/CXM/CTX/ATM/AMP/CIP	tetA/blaCTX-M/qnrS	IS26+trbC+ISECP1
DJY51	C/CTX/AMP/SXT	tetA/flor	IS26
DJY52	TE/KZ/CXM/CTX/FEP/ATM/AMP/CIP	tetA/blaCTX-M/qnrS	IS26+ISECP1
DJY53	TE/AMP	tetA/flor	IS26
DJY54	KZ/CXM/CTX/FEP/ATM/AMP	blaCTX-M/qnrS	IS26+ISECP1
DJY55	TE/SXT	tetA/qnrS	IS26+intI1
DJY56	CTX	-	-
DJY57	TE/CTX	-	IS26+tnpA+intI1
DJY58	TE/SXT	tetA/flor/blaCTX-M/qnrS/sul1	ISECP1+intI1
DJY59	TE/CTX/AMP/SXT	tetA	IS26+intI1
DJY60	TE/AMP/CIP/SXT	tetA	IS26+tnpA+intI1
DJY61	TE/C/AMP/SAM/CIP	tetA/sul1	IS26+intI1
DJY62	-	tetA/sul1	IS26+merA+tnpA+intI1
DJY63	TE/CTX/ATM/AMP	tetA/flor/blaCTX-M/qnrS/sul1	IS26+ISECP1+intI1
DJY64	TE	tetA	IS26
DJY65	TE/CIP	tetA	IS26
DJY66	TE/KZ/CXM/CTX/ATM/AMP/SXT	tetA/blaCTX-M/qnrS	IS26+ISECP1+intI1
DJY67	TE/SXT	tetA/qnrS	IS26+intI1
DJY68	TE/C/CIP/SXT	tetA/flor	IS26+intI1
DJY69	TE/ATM	tetA	intI1
DJY70	TE	tetA	-
DJY71	TE	-	IS26+tnpA+intI1
DJY72	TE	tetA/sul1	IS26+tnpA+intI1
DJY73	TE	sul1	IS26+trbC+intI1
DJY74	TE/KZ/CXM/AMP/CIP	sul1	IS26+trbC+intI1
DJY75	TE/C/AMP/CIP	tetA/flor/qnrS/sul1	IS26
DJY76	TE	tetA	IS26+intI1
DJY77	TE	tetA/flor/qnrS	IS26
DJY78	TE/KZ/CXM/CTX/CIP/AMP	tetA/blaCTX-M/qnrS	IS26
DJY79	TE/KZ/CXM/CTX/ATM/AMP	tetA/blaCTX-M/qnrS	IS26
DJY80	CTX	-	-
DJY81	TE	tetA	IS26+intI1
DJY82	TE/C/SXT/AMP	tetA/sul1	IS26+intI1
DJY83	TE/CTX/AMP/CIP/SXT	tetA/sul1	IS26+trbC+intI1
DJY84	TE/AMP/CIP/SXT	tetA/sul1	IS26+trbC+intI1
DJY85	TE/AMP/CIP/SXT	tetA/sul1	IS26+trbC+intI1
DJY86	TE/CTX/AMP/CIP	flor/sul1	IS26+trbC
DJY87	TE/CTX/AMP/SXT	tetA/qnrS/sul1	IS26+intI1
DJY88	GM/TE/CTX/ATM/CIP	-	IS26+ISaba1+tnpA+intI1
DJY89	TE/ATM/AMP/CIP	tetA	IS26+intI1
DJY90	TE/CIP	-	IS26+intI1
DJY91	TE	qnrS	IS26+intI1
DJY92	TE	tetA	IS26+ISECP1+intI1
DJY93	TE	sul1	IS26+intI1
DJY94	KZ/CTX/SXT	sul1	merA+trbC+intI1
DJY95	TE/KZ/CTX/AMP/SXT	-	IS26+ISaba1+trbC+tnpA+ISECP1+intI1
DJY96	TE/C/KZ/CTX/AMP/SXT	tetA/sul1	IS26+intI1
DJY97	TE/C/KZ/CXM/CTX/AMP/SXT	tetA/blaCTX-M/qnrS	IS26+intI1
DJY98	TE/CXM/CTX/AMP/SXT	tetA/sul1	IS26+ISaba1+trbC+tnpA+ISECP1+intI1
DJY99	TE/C/SXT	tetA/qnrS	IS26+trbC+intI1
DJY100	KZ/AMP	tetA/qnrS	IS26+trbC+intI1
DJY101	TE/C/SXT	tetA	IS26+trbC+intI1
DJY102	CTX/ATM	-	-
DJY103	-	-	-
DJY104	ATM	-	trbC
DJY105	TE/CXM	tetA	IS26+intI1
DJY106	TE/AMP	tetA/qnrS	IS26
DJY107	TE/SXT	tetA	IS26+intI1
DJY108	TE/C/AMP/SXT	sul1	IS26+tnpA+intI1
DJY109	C	tetA	IS26+trbC+intI1
DJY110	TE	tetA	IS26+intI1
DJY111	TE/SXT	qnrS	IS26+trbC
DJY112	TE/SXT	tetA/qnrS	IS26+trbC+intI1
DJY113	TE/SXT	tetA/qnrS	IS26+intI1
DJY114	TE/C/AMP/SXT	tetA/sul1	IS26+trbC+intI1
DJY115	TE/AMP/SXT	tetA/flor	IS26+intI1
DJY116	TE/KZ/CXM/CTX/AMP/SXT	tetA/blaCTX-M/qnrS	IS26+tnpA+ISECP1+intI1
DJY117	TE/SXT	tetA/flor/sul1	intI1
DJY118	TE/C/AMP	tetA/qnrS	IS26
DJY119	TE/C/AMP/SXT	tetA/flor	-
DJY120	TE	tetA/qnrS	IS26
DJY121	TE/C/AMP	tetA/flor/qnrS	IS26+trbC
DJY122	GM/KZ/AMP	tetA/blaCTX-M/qnrS	IS26+trbC+intI1
DJY123	TE/KZ/AMP	sul1	IS26+tnpA+tnsA+intI1+intI2
DJY124	TE/CTX	tetA	IS26
DJY125	TE/C/KZ	sul1	IS26+tnsA+intI1
DJY126	TE/CIP	tetA	IS26+tnpA+tnsA+intI2
DJY127	GM/TE/KZ/CXM/CTX/FEP/ATM/AMP/SXT	blaCTX-M/sul1	IS26+trbC+tnpA+tnsA+intI1+intI2
DJY128	TE/C/SXT	tetA/flor	IS26+tnpA+intI1
DJY129	-	sul1	IS26
DJY130	KZ/CTX/SXT	-	IS26+tnpA+tnsA+intI1+intI2
DJY131	GM/TE/CXM/CTX/FEP/ATM	tetA/blaCTX-M/qnrS/sul1	IS26+trbC+tnpA+intI1
DJY132	TE	tetA	IS26
DJY133	CTX	-	IS26
DJY134	TE/KZ/CXM/AMP	tetA	IS26+tnpA+tnsA+intI2
DJY135	SXT	tetA/qnrS/sul1	IS26+intI1
DJY136	AMP/SXT	qnrS	IS26+tnpA+tnsA+intI1+intI2
DJY137	TE/C/KZ/CXM/CTX/AMP/SXT	sul1	IS26+trbC+tnpA+intI1
DJY138	TE/SXT	tetA/qnrS	IS26+intI1
DJY139	CXM/AMP/SXT	sul1	IS26+trbC+tnpA+intI1
DJY140	CXM	-	IS26+tnpA+tnsA+intI1+intI2
DJY141	TE/C/AMP	-	IS26+trbC+tnpA+tnsA+intI1+intI2
DJY142	CXM	tetA	IS26+tnpA+tnsA+intI1+intI2

## Sheet: 筛选分析-(列D) (计数)
(列D)	(列D) (计数)
IS26	40	1
IS26+intI1	31	2
IS26+trbC+intI1	13	3
IS26+trbC	6	2
IS26+tnpA+intI1	6	3
IS26+tnpA+tnsA+intI1+intI2	5	5
IS26+ISECP1	3	2
IS26+ISECP1+intI1	3	3
IS26+trbC+tnpA+intI1	3	4
IS26+trbC+ISECP1	2	3
trbC	2	1
IS26+tnpA+ISECP1+intI1	2	4
intI1	2	1
IS26+tnpA+tnsA+intI2	2	4
IS26+trbC+tnpA+tnsA+intI1+intI2	2	6
IS26+merA+trbC+tnpA+IS903	1	5
IS26+merA+tnpA+IS903+intI1	1	5
ISECP1+intI1	1	2
IS26+merA+tnpA+intI1	1	4
IS26+ISaba1+tnpA+intI1	1	4
merA+trbC+intI1	1	3
IS26+ISaba1+trbC+tnpA+ISECP1+intI1	1	6
IS26+ISaba1+ISECP1+trbC+tnpA+intI1	1	6
IS26+tnsA+intI1	1	3
